# Supplementary material for: Lumos: Software for Multi-level Multi-reader Comparison of Cardiovascular Magnetic Resonance Late Gadolinium Enhancement Scar Quantification
Source: J Imaging Inform Med. 2025 Mar 17;38(6):4167–83. doi: 10.1007/s10278-025-01437-2 (PMC12701143; doi:10.1007/s10278-025-01437-2)
Supplement: Supplementary file 2 — Supplementary file2 (CSV 17 KB) [file 10278_2025_1437_MOESM2_ESM.csv]

	myo mass in g									scar mass in g									scar mass before exclusions in g									scar percentage in %									Exclusion Volume in ml									size reference remote myocardium in mm^2
Case Name	gold	FWHM	2SD	3SD	4SD	5SD	6SD	7SD		gold	FWHM	2SD	3SD	4SD	5SD	6SD	7SD		gold	FWHM	2SD	3SD	4SD	5SD	6SD	7SD		gold	FWHM	2SD	3SD	4SD	5SD	6SD	7SD		gold	FWHM	2SD	3SD	4SD	5SD	6SD	7SD		gold	FWHM	2SD	3SD
Case_P001	210.4	191.0	191.0	191.0	191.0	191.0	191.0	191.0		70.1	91.7	118.3	105.4	92.5	77.1	66.8	56.3		70.1	93.5	127.4	111.1	95.9	82.6	70.1	58.1		33.3	48.0	62.0	55.2	48.5	40.4	35.0	29.5		0.0	1.9	9.0	5.7	3.4	5.5	3.3	1.9		0	0	1145.6	1145.6
Case_P002	176.3	150.9	151.3	151.3	151.3	151.3	151.3	151.3		28.8	64.8	39.1	30.7	22.7	15.2	9.7	5.0		28.8	64.8	48.9	35.0	24.5	16.2	10.3	5.4		16.3	42.9	25.8	20.3	15.0	10.1	6.4	3.3		0.0	0.0	9.8	4.3	1.9	1.0	0.6	0.3		0	0	3617.4	3617.4
Case_P008	141.3	131.1	131.1	131.1	131.1	131.1	131.1	131.1		48.8	62.8	80.4	77.3	74.6	72.0	68.9	65.3		48.8	63.5	83.6	78.3	74.9	72.2	68.9	65.3		34.5	47.9	61.3	59.0	56.9	54.9	52.5	49.8		0.0	0.7	3.2	1.0	0.2	0.2	0.1	0.0		0	0	1221.8	1221.8
Case_P022	110.9	98.6	98.6	98.6	98.6	98.6	98.6	98.6		34.7	44.0	44.6	33.1	21.8	12.2	6.6	3.4		34.7	45.5	46.9	34.0	22.2	12.7	6.9	3.5		31.2	44.6	45.2	33.6	22.1	12.3	6.7	3.5		0.0	1.5	2.3	0.9	0.3	0.5	0.3	0.1		0	0	1202.0	1202.0
Case_P028	151.5	127.0	128.4	128.4	128.4	128.4	128.4	128.4		53.6	65.3	76.0	70.2	62.2	48.1	29.7	14.5		53.6	66.8	77.1	70.5	62.3	48.5	29.9	14.5		35.4	51.4	59.2	54.7	48.5	37.4	23.2	11.3		0.0	1.5	1.2	0.3	0.1	0.5	0.1	0.0		0	0	1077.7	1077.7
Case_P035	98.5	97.3	97.3	97.3	97.3	97.3	97.3	97.3		17.8	38.7	40.4	35.2	29.0	21.7	15.0	8.1		17.8	44.9	50.1	39.8	30.8	22.6	15.3	8.2		18.1	39.7	41.6	36.2	29.8	22.3	15.4	8.3		0.0	6.2	9.6	4.6	1.8	0.9	0.3	0.1		0	0	477.3	477.3
Case_P038	95.2	86.1	86.1	86.1	86.1	86.1	86.1	86.1		7.6	13.6	25.3	19.7	14.7	10.7	8.0	6.1		7.6	15.7	33.8	24.1	17.0	11.6	8.3	6.2		8.0	15.8	29.4	22.9	17.1	12.5	9.3	7.1		0.0	2.1	8.5	4.4	2.3	0.9	0.3	0.1		0	0	1198.5	1198.5
Case_P043	87.2	92.0	92.0	92.0	92.0	92.0	92.0	92.0		20.6	27.6	28.3	19.9	14.5	9.4	6.5	4.1		20.6	29.0	33.5	22.5	15.6	10.3	6.8	4.2		23.6	30.0	30.8	21.6	15.8	10.2	7.0	4.4		0.0	1.4	5.2	2.5	1.1	0.9	0.3	0.1		0	0	1798.9	1798.9
Case_P051	67.9	73.7	73.7	73.7	73.7	73.7	73.7	73.7		4.6	11.7	19.0	11.5	6.9	3.4	2.1	1.2		4.6	13.0	21.5	12.2	7.1	3.9	2.3	1.2		6.8	15.9	25.8	15.6	9.4	4.6	2.9	1.6		0.0	1.3	2.4	0.7	0.2	0.5	0.1	0.0		0	0	1360.8	1360.8
Case_P053	192.6	208.7	208.7	208.7	208.7	208.7	208.7	208.7		37.0	108.8	113.3	95.9	77.7	56.4	35.9	16.9		37.0	113.1	117.4	97.0	77.9	57.5	36.2	16.9		19.2	52.1	54.3	45.9	37.2	27.0	17.2	8.1		0.0	4.3	4.1	1.2	0.2	1.1	0.4	0.0		0	0	1124.8	1124.8
Case_P055	91.2	77.3	77.3	77.3	77.3	77.3	77.3	77.3		2.8	9.9	11.1	7.6	5.2	2.9	1.6	0.7		2.8	12.2	17.1	9.6	5.9	3.3	1.7	0.8		3.1	12.8	14.3	9.8	6.7	3.7	2.0	0.9		0.0	2.3	6.0	2.1	0.7	0.4	0.2	0.1		0	0	1483.1	1483.1
Case_P059	132.1	143.0	143.0	143.0	143.0	143.0	143.0	143.0		28.9	57.3	77.0	68.0	59.4	48.4	40.5	32.5		28.9	59.8	81.9	70.1	60.3	50.4	41.2	32.7		21.8	40.1	53.9	47.6	41.5	33.9	28.3	22.8		0.0	2.4	4.9	2.2	0.9	2.0	0.7	0.1		0	0	1112.7	1112.7
Case_P064	78.7	73.9	73.9	73.9	73.9	73.9	73.9	73.9		13.0	23.7	25.0	17.7	10.6	4.4	2.1	1.0		13.0	27.3	30.0	19.9	11.6	5.7	2.6	1.2		16.5	32.1	33.8	23.9	14.3	6.0	2.8	1.3		0.0	3.6	5.0	2.2	1.0	1.3	0.5	0.2		0	0	910.3	910.3
Case_P071	98.9	98.8	98.8	98.8	98.8	98.8	98.8	98.8		14.3	27.9	30.5	23.0	16.8	11.5	8.6	6.0		14.3	30.5	41.5	27.1	17.8	12.5	9.0	6.1		14.5	28.3	30.9	23.2	17.0	11.7	8.7	6.0		0.0	2.5	11.0	4.2	1.1	1.0	0.4	0.1		0	0	695.8	695.8
Case_P073	123.1	136.7	136.7	136.7	136.7	136.7	136.7	136.7		40.8	68.5	69.3	64.1	57.7	49.0	39.5	30.8		40.8	72.6	80.8	70.0	60.6	51.1	40.6	31.3		33.2	50.1	50.7	46.9	42.2	35.8	28.9	22.5		0.0	4.1	11.5	5.9	2.9	2.1	1.1	0.5		0	0	1444.1	1444.1
Case_P076	168.4	150.8	150.8	150.8	150.8	150.8	150.8	150.8		37.7	51.1	69.6	59.7	51.1	41.3	35.6	29.9		37.7	51.9	74.0	61.6	52.1	43.6	37.1	30.7		22.4	33.9	46.2	39.6	33.9	27.4	23.6	19.8		0.0	0.8	4.4	2.0	1.0	2.3	1.5	0.8		0	0	1572.3	1572.3
Case_P080	77.1	93.0	93.0	93.0	93.0	93.0	93.0	93.0		6.5	33.4	37.0	28.8	20.6	13.5	10.1	7.9		6.5	38.6	49.5	33.6	22.2	15.2	11.0	8.3		8.5	36.0	39.8	30.9	22.1	14.5	10.8	8.5		0.0	5.1	12.5	4.8	1.7	1.7	0.9	0.4		0	0	1283.3	1283.3
Case_P082	154.1	149.3	149.3	149.3	149.3	149.3	149.3	149.3		37.8	61.7	75.3	65.8	57.0	45.7	33.9	24.1		37.8	62.7	79.0	67.0	57.3	46.2	34.1	24.1		24.5	41.3	50.5	44.1	38.2	30.6	22.7	16.2		0.0	1.0	3.7	1.3	0.4	0.5	0.2	0.0		0	0	2239.8	2239.8
Case_P093	107.2	112.3	111.7	111.7	111.7	111.7	111.7	111.7		15.7	34.8	52.8	45.9	38.4	25.2	17.7	9.3		15.7	41.5	61.3	49.8	39.9	28.7	18.8	9.6		14.7	31.0	47.3	41.1	34.3	22.5	15.8	8.3		0.0	6.7	8.5	3.9	1.5	3.6	1.2	0.3		0	0	1107.7	1107.7
Case_P097	143.9	131.0	131.0	131.0	131.0	131.0	131.0	131.0		48.2	61.8	83.4	73.5	61.7	47.7	33.8	22.6		48.2	63.1	86.6	74.8	62.0	48.4	34.0	22.6		33.5	47.2	63.7	56.1	47.1	36.4	25.8	17.2		0.0	1.3	3.2	1.3	0.3	0.7	0.2	0.0		0	0	940.2	940.2
mean	125.3	121.1	121.2	121.2	121.2	121.2	121.2	121.2		28.5	48.0	55.8	47.6	39.8	30.8	23.6	17.3		28.5	50.5	62.1	50.4	40.9	32.2	24.3	17.5		21.0	37.1	43.3	36.4	29.9	22.7	17.3	12.5		0.0	2.5	6.3	2.8	1.1	1.4	0.6	0.3		0.0	0.0	1350.7	1350.7
median	117.0	119.7	120.0	120.0	120.0	120.0	120.0	120.0		28.8	47.5	48.7	40.6	33.7	23.4	16.3	8.7		28.8	48.7	55.7	44.8	35.4	25.7	17.1	8.9		20.5	39.9	45.7	37.9	31.8	22.4	15.6	8.3		0.0	2.0	5.1	2.2	1.0	0.9	0.3	0.1		0.0	0.0	1200.3	1200.3
SD	39.8	36.7	36.8	36.8	36.8	36.8	36.8	36.8		18.0	25.6	29.9	28.2	26.0	22.9	19.9	17.7		18.0	25.5	29.4	28.1	26.1	23.4	20.3	17.9		9.9	11.7	13.7	14.4	14.5	13.9	12.6	11.7		0.0	1.8	3.4	1.7	0.9	1.2	0.7	0.4		0.0	0.0	636.7	636.7
ARTEFACTS
	myo mass in g									scar mass in g									scar mass before exclusions in g									scar percentage in %									Exclusion Volume in ml									size reference remote myocardium in mm^2
Case Name	gold	FWHM	2SD	3SD	4SD	5SD	6SD	7SD		gold	FWHM	2SD	3SD	4SD	5SD	6SD	7SD		gold	FWHM	2SD	3SD	4SD	5SD	6SD	7SD		gold	FWHM	2SD	3SD	4SD	5SD	6SD	7SD		gold	FWHM	2SD	3SD	4SD	5SD	6SD	7SD		gold	FWHM	2SD	3SD
Case_P001	210.4	191.0	191.0	191.0	191.0	191.0	191.0	191.0		70.1	91.7	118.3	105.4	92.5	77.1	66.8	56.3		70.1	93.5	127.4	111.1	95.9	82.6	70.1	58.1		33.3	48.0	62.0	55.2	48.5	40.4	35.0	29.5		0.0	1.9	9.0	5.7	3.4	5.5	3.3	1.9		0	0	1145.6	1145.6
Case_P035	98.5	97.3	97.3	97.3	97.3	97.3	97.3	97.3		17.8	38.7	40.4	35.2	29.0	21.7	15.0	8.1		17.8	44.9	50.1	39.8	30.8	22.6	15.3	8.2		18.1	39.7	41.6	36.2	29.8	22.3	15.4	8.3		0.0	6.2	9.6	4.6	1.8	0.9	0.3	0.1		0	0	477.3	477.3
Case_P038	95.2	86.1	86.1	86.1	86.1	86.1	86.1	86.1		7.6	13.6	25.3	19.7	14.7	10.7	8.0	6.1		7.6	15.7	33.8	24.1	17.0	11.6	8.3	6.2		8.0	15.8	29.4	22.9	17.1	12.5	9.3	7.1		0.0	2.1	8.5	4.4	2.3	0.9	0.3	0.1		0	0	1198.5	1198.5
Case_P053	192.6	208.7	208.7	208.7	208.7	208.7	208.7	208.7		37.0	108.8	113.3	95.9	77.7	56.4	35.9	16.9		37.0	113.1	117.4	97.0	77.9	57.5	36.2	16.9		19.2	52.1	54.3	45.9	37.2	27.0	17.2	8.1		0.0	4.3	4.1	1.2	0.2	1.1	0.4	0.0		0	0	1124.8	1124.8
Case_P055	91.2	77.3	77.3	77.3	77.3	77.3	77.3	77.3		2.8	9.9	11.1	7.6	5.2	2.9	1.6	0.7		2.8	12.2	17.1	9.6	5.9	3.3	1.7	0.8		3.1	12.8	14.3	9.8	6.7	3.7	2.0	0.9		0.0	2.3	6.0	2.1	0.7	0.4	0.2	0.1		0	0	1483.1	1483.1
Case_P059	132.1	143.0	143.0	143.0	143.0	143.0	143.0	143.0		28.9	57.3	77.0	68.0	59.4	48.4	40.5	32.5		28.9	59.8	81.9	70.1	60.3	50.4	41.2	32.7		21.8	40.1	53.9	47.6	41.5	33.9	28.3	22.8		0.0	2.4	4.9	2.2	0.9	2.0	0.7	0.1		0	0	1112.7	1112.7
Case_P073	123.1	136.7	136.7	136.7	136.7	136.7	136.7	136.7		40.8	68.5	69.3	64.1	57.7	49.0	39.5	30.8		40.8	72.6	80.8	70.0	60.6	51.1	40.6	31.3		33.2	50.1	50.7	46.9	42.2	35.8	28.9	22.5		0.0	4.1	11.5	5.9	2.9	2.1	1.1	0.5		0	0	1444.1	1444.1
Case_P080	77.1	93.0	93.0	93.0	93.0	93.0	93.0	93.0		6.5	33.4	37.0	28.8	20.6	13.5	10.1	7.9		6.5	38.6	49.5	33.6	22.2	15.2	11.0	8.3		8.5	36.0	39.8	30.9	22.1	14.5	10.8	8.5		0.0	5.1	12.5	4.8	1.7	1.7	0.9	0.4		0	0	1283.3	1283.3
Case_P093	107.2	112.3	111.7	111.7	111.7	111.7	111.7	111.7		15.7	34.8	52.8	45.9	38.4	25.2	17.7	9.3		15.7	41.5	61.3	49.8	39.9	28.7	18.8	9.6		14.7	31.0	47.3	41.1	34.3	22.5	15.8	8.3		0.0	6.7	8.5	3.9	1.5	3.6	1.2	0.3		0	0	1107.7	1107.7
Case_P097	143.9	131.0	131.0	131.0	131.0	131.0	131.0	131.0		48.2	61.8	83.4	73.5	61.7	47.7	33.8	22.6		48.2	63.1	86.6	74.8	62.0	48.4	34.0	22.6		33.5	47.2	63.7	56.1	47.1	36.4	25.8	17.2		0.0	1.3	3.2	1.3	0.3	0.7	0.2	0.0		0	0	940.2	940.2
mean (A)	127.1	127.6	127.6	127.6	127.6	127.6	127.6	127.6		27.6	51.9	62.8	54.4	45.7	35.3	26.9	19.1		27.6	55.5	70.6	58.0	47.2	37.1	27.7	19.5		19.3	37.3	45.7	39.3	32.7	24.9	18.9	13.3		0.0	3.7	7.8	3.6	1.6	1.9	0.9	0.4		0.0	0.0	1131.7	1131.7
median (A)	115.2	121.7	121.4	121.4	121.4	121.4	121.4	121.4		23.3	48.0	61.1	55.0	48.0	36.4	25.7	13.1		23.3	52.3	71.0	59.9	50.1	38.5	26.4	13.3		18.7	39.9	49.0	43.5	35.8	24.8	16.5	8.4		0.0	3.3	8.5	4.2	1.6	1.4	0.5	0.1		0.0	0.0	1135.2	1135.2
SD (A)	41.9	41.9	41.9	41.9	41.9	41.9	41.9	41.9		20.5	30.4	34.1	30.8	27.1	22.6	18.9	16.0		20.5	30.3	33.3	30.7	27.3	23.5	19.6	16.4		10.6	13.1	14.3	13.9	13.0	11.4	9.8	8.6		0.0	1.8	3.0	1.7	1.0	1.5	0.9	0.5		0.0	0.0	267.3	267.3
NO ARTEFACTS
	myo mass in g									scar mass in g									scar mass before exclusions in g									scar percentage in %									Exclusion Volume in ml									size reference remote myocardium in mm^2
Case Name	gold	FWHM	2SD	3SD	4SD	5SD	6SD	7SD		gold	FWHM	2SD	3SD	4SD	5SD	6SD	7SD		gold	FWHM	2SD	3SD	4SD	5SD	6SD	7SD		gold	FWHM	2SD	3SD	4SD	5SD	6SD	7SD		gold	FWHM	2SD	3SD	4SD	5SD	6SD	7SD		gold	FWHM	2SD	3SD
Case_P002	176.3	150.9	151.3	151.3	151.3	151.3	151.3	151.3		28.8	64.8	39.1	30.7	22.7	15.2	9.7	5.0		28.8	64.8	48.9	35.0	24.5	16.2	10.3	5.4		16.3	42.9	25.8	20.3	15.0	10.1	6.4	3.3		0.0	0.0	9.8	4.3	1.9	1.0	0.6	0.3		0	0	3617.4	3617.4
Case_P008	141.3	131.1	131.1	131.1	131.1	131.1	131.1	131.1		48.8	62.8	80.4	77.3	74.6	72.0	68.9	65.3		48.8	63.5	83.6	78.3	74.9	72.2	68.9	65.3		34.5	47.9	61.3	59.0	56.9	54.9	52.5	49.8		0.0	0.7	3.2	1.0	0.2	0.2	0.1	0.0		0	0	1221.8	1221.8
Case_P022	110.9	98.6	98.6	98.6	98.6	98.6	98.6	98.6		34.7	44.0	44.6	33.1	21.8	12.2	6.6	3.4		34.7	45.5	46.9	34.0	22.2	12.7	6.9	3.5		31.2	44.6	45.2	33.6	22.1	12.3	6.7	3.5		0.0	1.5	2.3	0.9	0.3	0.5	0.3	0.1		0	0	1202.0	1202.0
Case_P028	151.5	127.0	128.4	128.4	128.4	128.4	128.4	128.4		53.6	65.3	76.0	70.2	62.2	48.1	29.7	14.5		53.6	66.8	77.1	70.5	62.3	48.5	29.9	14.5		35.4	51.4	59.2	54.7	48.5	37.4	23.2	11.3		0.0	1.5	1.2	0.3	0.1	0.5	0.1	0.0		0	0	1077.7	1077.7
Case_P043	87.2	92.0	92.0	92.0	92.0	92.0	92.0	92.0		20.6	27.6	28.3	19.9	14.5	9.4	6.5	4.1		20.6	29.0	33.5	22.5	15.6	10.3	6.8	4.2		23.6	30.0	30.8	21.6	15.8	10.2	7.0	4.4		0.0	1.4	5.2	2.5	1.1	0.9	0.3	0.1		0	0	1798.9	1798.9
Case_P051	67.9	73.7	73.7	73.7	73.7	73.7	73.7	73.7		4.6	11.7	19.0	11.5	6.9	3.4	2.1	1.2		4.6	13.0	21.5	12.2	7.1	3.9	2.3	1.2		6.8	15.9	25.8	15.6	9.4	4.6	2.9	1.6		0.0	1.3	2.4	0.7	0.2	0.5	0.1	0.0		0	0	1360.8	1360.8
Case_P064	78.7	73.9	73.9	73.9	73.9	73.9	73.9	73.9		13.0	23.7	25.0	17.7	10.6	4.4	2.1	1.0		13.0	27.3	30.0	19.9	11.6	5.7	2.6	1.2		16.5	32.1	33.8	23.9	14.3	6.0	2.8	1.3		0.0	3.6	5.0	2.2	1.0	1.3	0.5	0.2		0	0	910.3	910.3
Case_P071	98.9	98.8	98.8	98.8	98.8	98.8	98.8	98.8		14.3	27.9	30.5	23.0	16.8	11.5	8.6	6.0		14.3	30.5	41.5	27.1	17.8	12.5	9.0	6.1		14.5	28.3	30.9	23.2	17.0	11.7	8.7	6.0		0.0	2.5	11.0	4.2	1.1	1.0	0.4	0.1		0	0	695.8	695.8
Case_P076	168.4	150.8	150.8	150.8	150.8	150.8	150.8	150.8		37.7	51.1	69.6	59.7	51.1	41.3	35.6	29.9		37.7	51.9	74.0	61.6	52.1	43.6	37.1	30.7		22.4	33.9	46.2	39.6	33.9	27.4	23.6	19.8		0.0	0.8	4.4	2.0	1.0	2.3	1.5	0.8		0	0	1572.3	1572.3
Case_P082	154.1	149.3	149.3	149.3	149.3	149.3	149.3	149.3		37.8	61.7	75.3	65.8	57.0	45.7	33.9	24.1		37.8	62.7	79.0	67.0	57.3	46.2	34.1	24.1		24.5	41.3	50.5	44.1	38.2	30.6	22.7	16.2		0.0	1.0	3.7	1.3	0.4	0.5	0.2	0.0		0	0	2239.8	2239.8
mean (N)	123.5	114.6	114.8	114.8	114.8	114.8	114.8	114.8		29.4	44.1	48.8	40.9	33.8	26.3	20.4	15.4		29.4	45.5	53.6	42.8	34.5	27.2	20.8	15.6		22.6	36.8	41.0	33.6	27.1	20.5	15.7	11.7		0.0	1.4	4.8	1.9	0.7	0.9	0.4	0.2		0.0	0.0	1569.7	1569.7
median (N)	126.1	112.9	113.6	113.6	113.6	113.6	113.6	113.6		31.7	47.5	41.9	31.9	22.3	13.7	9.1	5.5		31.7	48.7	47.9	34.5	23.4	14.5	9.6	5.7		23.0	37.6	39.5	28.8	19.6	12.0	7.9	5.2		0.0	1.4	4.0	1.6	0.7	0.7	0.3	0.1		0.0	0.0	1291.3	1291.3
SD (N)	37.4	29.3	29.4	29.4	29.4	29.4	29.4	29.4		15.2	18.9	22.8	23.4	23.5	22.3	20.4	19.1		15.2	18.4	21.7	22.9	23.2	22.2	20.4	19.1		8.8	10.2	12.6	14.4	15.5	15.6	14.6	14.0		0.0	1.0	3.1	1.3	0.5	0.6	0.4	0.2		0.0	0.0	802.2	802.2
[truncated: 20 more columns]
